# Supplementary material for: Gentamicin Population Pharmacokinetics in Pediatric Patients—A Prospective Study with Data Analysis Using the saemix Package in R
Source: Pharmaceutics. 2021 Oct 1;13(10):1596. doi: 10.3390/pharmaceutics13101596 (PMC8541459; doi:10.3390/pharmaceutics13101596)
Supplement: Supplementary file 1 [file pharmaceutics-13-01596-s001.zip]

Archive with 1 entries (1 files):
- pharmaceutics-1370190-supplementary.pdf
